# Supplementary material for: Nitric Oxide Regulates GluA2-Lacking AMPAR Contribution to Synaptic Transmission of CA1 Apical but Not Basal Dendrites
Source: Front Synaptic Neurosci. 2021 Jun 3;13:656377. doi: 10.3389/fnsyn.2021.656377 (PMC8210775; doi:10.3389/fnsyn.2021.656377)
Supplement: Supplementary file 1 [file Data_Sheet_1.zip]

Archive with 4 entries (4 files):
- suppl 1.pdf
- suppl 2.pdf
- suppl 3.pdf
- Supplementary figure legends.docx
